# Supplementary material for: Post-resolution macrophages shape long-term tissue immunity and integrity in a mouse model of pneumococcal pneumonia
Source: Nat Commun. 2024 May 21;15:4326. doi: 10.1038/s41467-024-48138-y (PMC11109210; doi:10.1038/s41467-024-48138-y)
Supplement: Supplementary file 4 — Supplementary Data 1 [file 41467_2024_48138_MOESM4_ESM.xlsx]

## Sheet: Supplementary Data 1
pg/mg tissue	PGD1	PGE1	PGF1a	PGD2	15-keto PGE2	PGF2a	8-iso PGF2a	TXB2	13,14 dihydro 15-keto PGE2	PGE3	9 OxoODE	13 OxoODE	9 HOTrE	13 HOTrE	9 HODE	13 HODE	9(10) EpOME	12(13) EpOME	Trans EKODE	9,10 DiHOME	12,13 DiHOME	5 HEPE	11 HEPE	12 HEPE	15 HEPE	5-oxo-ETE	15-oxo-ETE	5 HETE	8 HETE	11 HETE	12 HETE	15 HETE	5(6) EET	8(9) EET	11(12) EET	14(15) EET	5-HETrE	15 HETrE	LTB4	11,12 DHET	14,15 DHET	7 HDHA	10 HDHA	13 HDHA	14 HDHA	20 HDHA	10(11) EpDPE	13(14) EpDPE	16,17 DiHDPA
Naïve	4.45	20.9357	4.70714	52.7	22.7	56.7357	5.81429	64.2	136.764	1.75714	9.65714	142.221	1.65714	31.4071	167.129	187.493	9.95	31.2214	4.68571	3.35714	5.27143	6.91429	1.07143	37.1143	15.8714	2.78571	4.31429	371.014	56.0786	144.214	1522.3	161.643	11.8929	9.36429	4.65714	5.27857	1.2	67.1429	19.3214	0.628571	0.785714	6.04286	13.5857	12.2429	385.35	2.53571	1.35714	2.27857	3.26429
Naïve	1.40714	12.0929	1.55714	16.9357	9.70714	23.8857	2.02857	29.6429	88.9	0.785714	7.24286	95.7643	0.871429	7.14286	59.6643	75.8143	13.7714	29.65	3.55	2.02857	4.34286	3.77143	0.635714	12.6214	3.42143	2.3	2.13571	182.914	14.6857	60.95	497.136	44.6857	17.8286	15.3071	9.89286	10.15	0.657143	20.2214	5.47143	0.55	0.5	3.80714	4.30714	3.62143	117.057	2.36429	2.47857	2.49286	0.371429
Naïve	3.34286	15.6857	3.07857	33.05	3.8	33.9786	3.32143	22.4214	25.1857	1.16429	9.62143	125.957	1.43571	16.9357	107.15	138.743	14.7857	27.7071	6.86429	3.55	7.6	38.3	1.22143	15.5429	10.2286	5.92857	2.88571	936.229	28.5286	94.3143	648.157	84.6357	12.0071	11.3286	9.36429	5.95	3.12857	37.3286	39.2143	0.671429	0.6	20.8786	8.68571	7.19286	210.543	4.40714	2.44286	3.65714	1.47857
Naïve	4.07143	8.88571	2.84286	54.2929	2.67857	34.5286	3.31429	32.8429	14.65	0.271429	9.72857	143.929	1.96429	10.25	110.879	135.014	17.8786	33.8929	8.79286	5.05	8.54286	12.8571	1.12857	16.2071	5.77857	3.67143	2.86429	454.936	21.7786	97.0286	540.257	62.3214	13.3071	8.47143	10	5.63571	1.77857	23.5786	17.9	0.757143	0.842857	7.54286	6.11429	5.14286	126.614	4.54286	2.6	3.90714	1.00714
Naïve	7.51429	43.0143	5.70714	84.3143	12.2214	75.5429	7.3	54.8643	34.7571	4.32143	10.5929	144.443	1.74286	6.07143	213.207	186.786	15.1357	29.6429	7.19286	4.32857	8.16429	9.72857	3.16429	9.31429	5.66429	3.12857	2.82143	333.271	17.2357	212.907	371.271	105.821	14.9714	9.05714	9.39286	8.17857	1.03571	36.1357	11.9429	0.792857	0.964286	4.88571	4.15	15.3	105.364	2.6	2.02857	3.54286	0.657143
24h	3.22857	22.5571	3.07857	35.5857	8.29286	42.5929	3.98571	33.1286	27.3286	2.97143	11.6071	181.714	1.18571	6.92857	147.207	166.193	19.65	43.5643	6.77857	3.36429	6.85	13.7071	2.39286	28.4429	3.74286	2.77143	3.21429	397.736	13.9357	120.336	491.329	65.7143	25.8929	14.8643	14.7929	10.4714	1.42143	23.0429	15.1786	1.01429	0.607143	8.92857	5.09286	11.3929	103.907	4.80714	4.28571	4.66429	0.335714
24h	2.37857	20.45	1.83571	26.6214	5.45	25.0071	2.22857	18.4214	34.3071	3.27143	7.94286	126.329	1.04286	3.18571	121.086	113.314	8.60714	15.7143	3.77857	3.11429	6	15.1643	1.47857	10.7643	1.29286	2.38571	1.96429	454.786	9.47143	78.6929	258.257	44.5143	9.22143	5.62143	6.32857	5.82143	1.81429	15.7929	21.5143	0.7	0.457143	8.08571	2.80714	7.54286	62.0286	3.37143	1.35714	2.6	0.414286
24h	7.92143	57.1143	4.95714	88.2286	3.99286	70.8429	6.34286	49.8429	35.2214	10.6357	8.23571	97.0857	1.05	5.55	230.371	201.521	11.5714	24.65	5.32143	3.76429	4.9	12.7214	3.19286	12.2143	4.05	2.97143	2.29286	518.95	11.95	181.886	337.121	98.2714	10.7	10.5214	8.15	6.97143	2.74286	33.15	22.8143	0.835714	0.807143	8.66429	3.66429	17.1929	87.8429	5.08571	1.88571	3.09286	0.835714
24h	2.80714	28.0714	2.21429	35.5714	1.57857	33.2643	3.39286	23.2286	41.1357	2.88571	4.95	63.0357	0.357143	3.02857	90.1786	89.7071	14.1786	26.4286	5.73571	3.50714	7.77143	22.6	1.10714	4.50714	2.94286	6.72143	2.25714	742.657	8.99286	104.071	216.593	54.0214	15.3857	10.7714	12.3429	11.25	4.89286	17.3357	40.7571	0.435714	0.721429	18.4786	3.68571	10.1857	79.1786	3.05	3.27857	5.37143	0.492857
24h	4.45	25.68	2.79	47.96	4.92	32.91	3.45	32.34	24.39	3.16	13.54	183.67	0.81	3.56	134.79	131.96	17.01	32.86	9.74	3.64	8.11	59.81	1.91	15.54	1.64	7.03	2.12	1270.01	8.85	103.66	233.66	46.24	14.79	11.21	9.91	8.31	6.56	18.49	61.11	1.06	0.78	32.44	3.8	9.51	63.24	5.05	3.16	6.09	0.31
48h	7.57857	40.8429	4.48571	88.2714	12.7643	61.8071	6.12857	52.7	34.6	6.13571	12.3	204.036	1.83571	9.89286	200.107	217.964	51.6214	99.4786	10.6786	3.43571	5.15714	8.46429	3.35714	27.2857	5.73571	4.81429	5.39286	287.314	17.7214	213.421	658.986	100.579	55.1786	38.7071	38.2286	34.8143	0.835714	33.6571	11.3857	0.685714	0.464286	6.55	5.54286	12.5929	124.45	7.82857	9.86429	8.05	0.4
48h	5.75	25.4429	4.15714	68.3714	9.50714	52.0357	4.83571	30.5786	33.1643	3.16429	8.13571	137.986	0.9	11	150.043	155.479	7.58571	15.9214	3.77143	2.75714	4.67143	15.8643	1.94286	11.5857	9.12143	3.19286	3.22143	594.193	22.8286	146.771	492.564	85.15	7.52857	3.57143	4.98571	3.25714	2.20714	33.7143	23.0571	0.414286	0.535714	9.33571	5.3	7.82143	150.636	3.36429	0.914286	2.06429	1.35
48h	4.86429	32.1571	3.18571	66.0786	4.05714	46.9929	4.96429	46.9214	25.8714	3.91429	6.45	97.9571	0.842857	15.8786	146.271	148.279	8.85714	23.9214	4.95714	3.85	5.54286	26.0429	2.49286	11.6857	14.1571	5.49286	2.7	796.093	30.15	157.507	700.136	113.929	4.92857	5.29286	5.72143	3.43571	3.70714	31.3357	39.55	0.7	0.564286	10.9286	11.4	13.5929	297.957	3.2	1.58571	2.79286	2.54286
48h	6.30714	41.3714	4.12857	87.2929	14.6929	66.2571	6.36429	58.9071	35.4143	5.62857	11.3214	128.279	1.51429	7.5	217.85	188.007	16.3357	29.4286	7.40714	4.83571	6.84286	4.87143	1.93571	11.1929	4.15714	1.7	3.3	300.564	12.0786	184.714	337.886	87.3929	16.6286	12.0429	10.9357	12.3071	1.09286	24.3357	12.0643	0.85	0.6	6.15714	4.50714	15.3714	93.2571	6.17143	3.07143	4.66429	0.235714
48h	1.58571	8.89286	1.5	22.0714	1.98571	21.3143	1.86429	16.7071	10.4	0.657143	5.15714	79.6929	0.471429	3.85714	43.4857	56.2429	9.82143	21.1357	4.73571	2.48571	4.04286	4.11429	0.442857	3.45	3.47143	1.12857	1.45	133.657	10.4714	52.4143	270.257	41.1786	6.48571	5.25	5.88571	4.5	0.4	13.6786	4.86429	0.457143	0.357143	1.82143	3.02857	3.1	82.1143	1.17143	1.29286	1.85714	0.564286
D4	2.44286	8.52857	1.49286	37.75	3.80714	20.3143	1.99286	18.0786	12.4786	0.564286	7.98571	87.2929	0.692857	15.3214	63.5071	104.179	4.92143	14.7571	2.92143	1.74286	8.27143	14.6286	0.957143	14.4929	12.5643	1.96429	2.15	458.843	30.8071	71.6357	768.536	86.4214	5.65	5.5	3.50714	3.99286	2.15	31.3571	18.0214	0.235714	0.285714	7.17857	8.44286	5.37857	230.221	2.23571	0.9	1.47857	1.30714
D4	4.34286	22.0071	2.52857	57.0786	2.69286	35.4643	3.82857	35.7286	18.0071	1.97857	5.7	94.6286	0.464286	6.39286	90.8714	92.9357	7.39286	16.9571	4.15	1.83571	3.26429	7.25714	1.27143	9.37143	5.81429	2.17143	1.73571	246.143	12.5357	102.686	344.664	58.6571	10.0714	3.83571	4.17143	3.98571	0.764286	23.4429	7.25	0.25	0.235714	3.77857	4.02143	4.95	101.536	4.08571	1.15714	1.70714	0.557143
D4	8.82143	61.1357	3.72857	124.493	13.0786	57.3786	5.56429	74.2643	53.1643	10.2214	7.59286	121.914	0.907143	10.7929	195.293	209.079	10.5214	25.3929	5.14286	3.40714	14.3786	11.8857	3.54286	37.9571	11.1714	5.18571	3.41429	405.864	20.85	199.771	959.257	132.164	12.5	6.89286	10.3357	8.40714	2.47857	44.9857	17.1143	0.857143	0.735714	5.68571	8.34286	15.15	228.407	3.02857	2.02143	3.32857	1.45714
D4	1.36429	9.95	1.3	21.6929	1.03571	18.9857	1.63571	28.1143	5.64286	0.571429	3.84286	66.35	0.1	6.06429	44.7786	55.8571	13.2714	23.2857	4.07143	2.10714	6.35714	3.38571	0.592857	11.3286	2.28571	2.26429	1.55714	196.129	8.83571	65.2	331.607	36.9143	15.75	9.95714	9.29286	7.9	0.8	11.9714	8.42143	0.107143	0.328571	2.41429	3.51429	2.45	77.2071	2.19286	2.00714	2.50714	0.357143
D4	5.47857	23.8429	2.91429	67.1429	5.06429	40.3857	4.12857	30.4571	13.1286	1.69286	9.37857	134.45	1.23571	7.59286	128.636	131.1	9.27857	20.55	5.73571	3.38571	9.75714	2.69286	1.52857	5.35	2.85	1.92143	1.84286	198.021	11.6571	117.843	222.75	53.4214	8.83571	7.48571	5.76429	7.75714	0.992857	19.4286	7.65714	0.414286	0.35	4.05	2.77143	9.63571	70.3714	4.77143	1.34286	3.43571	0.257143
D7	23.3429	55.9714	9.55714	286.029	35.6714	116.336	12.3286	54.5929	31.6143	6.27857	16.9857	234.75	3.30714	10.2429	342.079	326.921	28.05	63.7786	8.97857	4.77857	8.77143	11.85	4.67143	8.89286	9.02143	2.85	7.54286	433.564	15.9643	370.107	359.379	141.979	34.7929	19.4	18.9714	19.7357	1.75714	61.0929	14.8286	1.22143	0.978571	9.05714	4.44286	27.5214	120.836	9.71429	6.28571	8.21429	0.721429
D7	6.03571	40.3929	2.82143	77.5429	8.47143	38.1571	4.5	43.3071	49.5	5.01429	7.84286	142.743	1.35714	18.8571	165.907	199.293	8.59286	14.7429	4.24286	4.2	6.7	16.1357	2.05714	17.5357	11.2214	5.64286	2.59286	479.129	18.6	153.35	658.214	120.764	11.4786	7.52857	6.54286	6.09286	1.78571	43.1	16.7786	0.5	0.535714	8.35	7.12857	10.5786	196.093	4.87857	1.60714	2.74286	0.65
D7	10.6714	47.3357	5.74286	139.4	17.2643	85.8786	9.04286	62.1643	56.7929	3.85	8.78571	168.75	1.47143	32.8357	252.307	260.043	7.72143	18.4214	4.88571	3.70714	6.97857	25.9929	3.31429	26.6214	18.5071	3.72143	5.00714	1029.42	57.7357	279.65	1328.05	205.021	8.17857	3.52143	4.02143	4.34286	5.42857	77.4643	46.3214	0.55	0.857143	21.2143	20.0143	23.4643	515.964	5.59286	1.64286	4.37143	3.24286
D7	4.9	35.2571	4.67857	56.0857	7.61429	61.5071	5.62143	51.45	18.9071	5.92143	7.30714	104.371	0.528571	4.70714	144.729	144.207	15.7214	30.4714	6.29286	2.33571	4.42143	4.12143	2.65714	18.2214	2.42143	3.89286	2.75714	169.721	11.0286	155.329	485.829	79.4143	17.7929	12.9071	14.3357	10.9071	0.771429	27	6.9	0.771429	0.707143	1.71429	4.25714	16.2929	95.5357	6.23571	3.05	3.45714	0.5
D7	0.65	7.86429	0.585714	12.8429	0.55	8.27143	0.585714	15.8714	10.5	1.02857	5.89286	90.4286	0.207143	2.18571	41.45	57.2857	33.2	78.0357	8.42857	2.47143	6.14286	4.88571	0.471429	11.6571	2.32143	3.80714	3.79286	176.186	9.34286	39.5	287.607	27.5	26.8214	23.3571	29.4214	27.1643	0.6	8.12857	8.24286	0.471429	0.407143	4.71429	3.32857	4.14286	66.0286	3.21429	5.95	5.8	0.25
D14	6.87143	35.65	4.25714	80.3071	15.0429	56.6929	5.62143	37.6	25.5286	5.54286	13.5214	202.214	1.23571	14.7857	205.229	224.814	11.7214	24.1857	6.23571	3.95714	7	16.1286	2.35	23.8357	16.1571	3.22143	3.75714	404.593	31.8857	173.1	732.921	110.75	13.1286	9.81429	8.05	7.67143	1.80714	41.9857	17.1214	0.978571	0.621429	9	7.95714	16.3857	205.579	5.52857	2.08571	3.85	1.68571
D14	5.95714	36.1714	4.34286	64.3143	11.8786	53.9071	5.57857	44.9357	22.9286	3.96429	8.20714	93.5357	0.485714	10	149.479	160.986	9.84286	18.5143	4.06429	2.79286	4.62143	6.98571	2.24286	16.5	6.75	2.80714	3.03571	191.357	18.6286	154.6	589.857	92.7929	11.3	7.30714	5.81429	4.83571	0.857143	35.6214	6.94286	0.878571	0.814286	3	5.82857	10.4	151.8	3.65	1.51429	2.49286	0.992857
D14	4.82857	21.3643	5.6	62.35	5.18571	70.9	6.3	43.8571	40.2929	1.36429	5.9	73.2214	0.478571	9.50714	114.386	103.8	4.08571	8.55	3.41429	4.00714	7.53571	8.9	0.964286	12.7214	6.57143	2.39286	2.28571	422.25	26.5643	157.143	620.886	90.9786	4.48571	3.27857	2.75	3.10714	1.45	31.5286	19.6786	0.814286	0.885714	7.49286	9.02143	10.5286	226.107	4.5	0.635714	4.35714	1.30714
D14	8.78571	54.9857	6.08571	101.521	11.9929	80.2643	7.8	57.0357	22.6143	7.53571	9.06429	134.007	1.13571	10.0214	242.7	218.7	8.59286	16.9786	5.44286	2.92143	5.10714	7.1	3.09286	10.8714	9.65714	1.34286	2.45	269	16.0214	227.086	448.836	120.864	7.25714	6.69286	6.34286	3.32143	0.892857	40.1429	9.36429	0.707143	1.01429	3.8	5.49286	19.3929	146.971	6.96429	1.15	2.50714	1.15
D14	4.94286	29.95	5.02143	51.8357	16.7571	65.55	6.23571	59.2429	109.064	3.27143	6.45714	104.421	0.614286	5.58571	128.814	107.286	8.60714	19.1786	3.89286	1.8	3.37143	7.04286	2.45	11.2071	6.02857	3.08571	2.86429	351.25	20.8643	173.364	531.7	103.543	12.7786	10.6929	8.05	5.72143	1.21429	35.0357	12.9643	0.592857	0.335714	5.82857	5.05	13.8071	116.8	3.70714	1.62143	2.40714	0.871429
D21	4.25714	25.6071	3.46429	51.4214	11.05	49.6	4.5	25.05	51.2429	2.01429	6.51429	106.029	0.457143	10.4286	123.629	139.564	10.8714	20.6786	4.61429	3.40714	7.64286	5.43571	1.27143	6.44286	7.27143	4.47143	2.67857	221.664	19.5714	119.857	448.986	83.95	11.5	7.29286	8.64286	7.95714	0.892857	30.5	9.95	0.614286	0.807143	4.10714	6.17143	11.8786	163.014	4.39286	2.69286	4.4	0.65
D21	6.36429	12.9071	4.05	62.3929	2.93571	39.7786	4.59286	27.2643	18.7714	0.871429	11.2357	164.45	3.23571	39.8357	129.814	202.114	15.6286	29.6929	9.32857	4.35	8.45714	47.6357	2.05714	54.8857	38.85	6.41429	4.91429	1348.42	81.6	135.321	1736.87	180.607	11.9286	9.19286	9.68571	7.05	6.58571	95.1143	65.7071	0.964286	0.714286	25.4286	23.1571	15.65	617.45	5.48571	3.19286	4.28571	5.32857
D21	1.87857	4.76429	1.32143	21.2071	0.957143	15.5357	1.77143	9.37857	6.37857	0.157143	6	106.443	0.721429	11.5071	54.6429	79.6929	14.0714	18.4786	5.59286	3	6.05	18.0429	0.728571	11.2429	10.15	3.59286	2.27857	613.529	27.9929	49.8571	583.129	59.7214	10.8071	11.8286	8.57857	7.55714	2.04286	29.2643	24.6643	0.6	0.3	9.63571	7.1	4.32857	184.471	1.46429	1.9	2.89286	1.43571
D21	2.17143	8.02857	1.82857	23.8857	1.9	18.7143	1.84286	23.0857	6.48571	0.3	7.25714	114.136	0.407143	5.08571	59.55	70.9143	8.92143	20.8286	5.81429	2.17143	3.57857	4.85	0.521429	8.45	4.30714	1.79286	1.45714	209.643	13.3429	50.7786	325.364	40.8	5.70714	6.24286	5.17857	6.16429	0.735714	16.7357	10.2929	0.457143	0.371429	4.67143	4.06429	4.1	98.5714	2.53571	1.36429	2.43571	0.664286
D21	0.607143	4.57143	0.85	9.42143	0.707143	9.96429	0.757143	5.80714	6.53571	0.15	4.49286	90.95	0.142857	7.47857	44.95	63.9429	6.96429	15.2571	3.74286	3.16429	5.05	4.52143	0.464286	7.26429	6.15714	0.571429	0.828571	104.107	13.7786	28.5571	332.971	33.4357	4.36429	2.76429	2.48571	3.29286	0.242857	16.1857	4.02857	0.6	0.371429	1.37143	4.27857	2.71429	120.236	1.87857	0.578571	1.70714	1.13571
[truncated: 1 more columns]
