# Supplementary material for: Post-resolution macrophages shape long-term tissue immunity and integrity in a mouse model of pneumococcal pneumonia
Source: Nat Commun. 2024 May 21;15:4326. doi: 10.1038/s41467-024-48138-y (PMC11109210; doi:10.1038/s41467-024-48138-y)
Supplement: Supplementary file 6 — Source Data [file 41467_2024_48138_MOESM6_ESM.xlsx]

## Sheet: Raw Data Figs 1-8
Figure 1
A	Sham D0	D1	D4	D7	D14	D25	B	Naive	D1	D4	D7	D14	D21	C	Naive	D1	D4	D7	D14	D21	D	TNFa	Naive	D1	D4	D7	D14	D21	IL-6	Naive	D1	D4	D7	D14	D21	IL-10	Naive	D1	D4	D7	D14	D21	TGFb	Naive	D1	D4	D7	D14	D21
	0	0.4	-1.7	0.4	4.1	8.7		1786000	6990292	4405000	2272121	4123553	2534728		3572	1720000	180000	172681	155599	78577			0.121132	0.95742	0.080214	0.0193124	0.141258	0.0201144		0.17735	0.6361	0.066986	0.0365412	0.0404719	0.0153499		0.004001	0.051732	0.002197	0.000279024	0.00742393	0.000358529		0.00978428	0.0179135	0.005448	0.00197431	0.00547244	0.00135676
	0	0	-1.3	-2.6	-0.9	1.7		1558200	6300000	5200000	2633205	4795883	853088		3117	2000000	145600	121128	196721	61422			0.080214	1.19966	0.0819	0.0156215	0.0640635	0.0417655		0.042394	0.33479	0.022718	0.0285511	0.0418773	0.0305741		0.00128	0.00666	0.002762	0.000724464	0.000377556	0.000709187		0.003086	0.00592682	0.005759	0.00178455	0.00204878	0.00137006
	0	2.3	-0.4	1.9	8	11.8		736600	3854100	6182400	1974559	3391736	1645891		23572	1258400	111000	99364	336000	116859			0.037658	1.07854	0.076947	0.067717	0.0181753	0.0259717		0.0611754	0.579398	0.034435	0.0516312	0.0252914	0.0128071		0.000516041	0.0404589	0.00613	0.00346147	0.00198653	0.000594138		0.00248805	0.01773	0.00324	0.00316097	0.0159419	0.000882012
	0	1.2	0	1.2	10.2	14.2		1966300	3854100	1740000	1665000	4508400			31461	546000			23839				0.051483				0.0351788			0.026834				0.0478341			0.010674				0.0023348			0.002167				0.00138886
	S.pneumoniae D0	D1	D4	D7	D14	D25		731500	5200000		1506000	7000000			27797	651984			29535				0.0717669				0.127579			0.120697							0.00046177				0.00449683			0.00361814				0.00508148
	0	-0.4	-1.6	1.2	8.6	12.2		1070400	5076000		1152000	1402300			26760				61287				0.03724							0.123622							0.0027961							0.00573481
	0	-5.3	-1.5	1	8.3	16		1416800	6392000			1406400			18844								0.121582							0.070805							0.00143							0.003354
	0	-10.9	-1.7	3.5	6.6	18.8		880000	5900000			1459200			20240								0.033248							0.0543879							0.000676156							0.002371
	0	-9.7	-3.6	0.4	9.3	15.4																	0.026753							0.015472							0.007421							0.000529
																							0.0523008							0.166429							0.000389248							0.00256465
Figure 2
B	Naive	D1	D2	D4	D7	D14	D21	C	Naive	D1	D2	D4	D7	D14	D21	D	Naive	D1	D2	D4	D7	D14	D21	E	Naive	D1	D2	D4	D7	D14	D21	F	Naive	D1	D2	D4	D7	D14	D21	G	Naive	D1	D2	D4	D7	D14	D21	H	Naive
	153596	52428	113077	18000	47398	179537	60834		1558	43340	203539	8810	40899	59856	2534		37464	146797	261539	52860	49987	299228	60834		89300	43200	77616	150000	86341	131661	45626		16905.5	37321.6	32031.6	22416.4	15650.9	98908.9	11789.2		1736.86	41921.5	226891	126615	9767.69	7072.14	1765.23		15284.4
	134005	44100	40740	10400	22655	123383	51186		6430	31500	116400	5200	26333	30846	1706		21252	163800	448140	52000	34232	166567	44361		51421	35000	74000	171600	5267	92537	24730		5301	37353.4	28376.2	11707.4	14609.2	140256	29694.2		3583.09	14601.1	283892	88159.2	21935.2	6147.44	4801.3		8147.84
	158369	169581		14800	68164	179763	5123		14732	19271	62832	7400	23847	37309	3292		18480	115623	221760	18124	39746	264556	49377		11148	50104	4500	74000	23847	108536	36209		4201.68	31273	71428.6	48040.5	27437.3	116789	23786.5		1616.03	91199.3	863910	157396	177225	10668.9	3366.54		5009.7
	235956	265200		224784	191475	67626			39326	39480	136500	13396	64205	70115	2534		28480	294126		61824	29970	234437			11798	96726		0	4995	410265	45626		12779.4	51458	110202	13632.5	18591.4	109531	15575.7		3004.57	27063.1	164408	75736.1	21824.6	19335.8	2033.93		10616.1
	83391	313866		222567	173190	200000			32186	34000		1855	70000	56256	1706			408000		45240	30120	470000			20482	88400		0	9036	210000	24730		2287.09	11146	124761	6933.99	16318.2	67514	36958.9		2401.44	10047.1	641378	2500.78	8885.02	326589	4275.76		5031.59
	235488			318420	123264	152851			19268	98800		50460	74925		3292			187200			16128	32348			11071	50104		0	5760	37940	36209
	178517					178613			33012	71286			48192		2534			294126				62746			7084	52000				41065
	118800					183860			26400				59904		1706										14960
															3292
Figure 3								Figure 4
D(ii)	Inhba	Naive	D14	Ptgs2	Naive	D14		B	Naïve	D14	D14+MC-21	C	Naïve	D14	D14+MC-21	D	Naïve	D14	D14+MC-21	E	Naïve	D14	D14+MC-21	F	Naïve	D14	D14+MC-21		G	Naïve	D14	D14+MC-21	H	Naïve	14D CTL	14D MC-21	6W CTL	6W MC-21	I	Naïve	14D CTL	14D MC-21	6W CTL	6W MC-21	J	Naïve	14D CTL	14D MC-21	6W CTL
		0.03	0.06		0.001841	0.004597			572818	1076783	355701		369026	874116	240792		324417	1.09062e+06	606817		16905.5	98908.9	6417.41		1736.86	7072.14	30180.4			15284.4	75267.7	96400.7		140114	241946	137502	62270.6	126960		10121.3	49245.1	21424.1	10123.5	24763		178.853	728.571	195.965	211.049
		0.02	0.04		0.000847	0.003412			338724	1019719	479622		219746	725682	370180		526714	984631	426445		5301	140256	5192.36		3583.09	6147.44	1790.47			8147.84	74431.4	5192.36		294279	156534	116134	55929.3	74134.1		15862.7	37096.3	12503.8	6534.53	8570.9		626.316	609.319	172.37	140.399
		0.02	0.06		0.001339	0.003342			339474	734450	579931		176578	556634	415864		567873	682955	611411		4201.68	116789	3446.77		1616.03	10668.9	6985.45			5009.7	87556.5	35294.9		280058	166728	204000	63224	102037		12371.6	26005.8	13782	8441.91	16450.4		353.43	876.289	372.457	96.7627
									301098	727934	419770		177550	489877	294435		732834	1.70041e+06	742049		12779.4	109531	16402		3004.57	19335.8	7560.91			10616.1	53002.7	65807.9		255274	122229	112324	68879.6	104649		5331.95	73249.1	12674.4	7832.46	16491.9		243.292	703.622	468.469	274.188
									399726	1128419	552898		231796	851856	423186		604477	763193	809668		2287.09	67514	6738.3		2401.44	326589	7555.07			5031.59	243010	53447				213999	62002.3	56514.2		10657.9	92443.1	18517.6	7714.12	23113.9				507.754	21.3547
																																								10552.3	31450	11333.3							170.083
																																								32389.5	21448	12367.5							137.974
																																								23609.2	23484.5	16973.4							254.112
																																								17699.5	21711.8	13297.3
																																										13670.3
Figure 5
A	Naive	24hr	48hr	d4	d7	d14	d21	C	Monocyte (Naive)	Monocyte (D14)	Intersitial M (Naive)	Intersitial M(D14)	D	Alveolar (Naive)	Alveolar (D14)	Intersitial M (Naive)	Intersitial M(D14)	E	Naïve Ep1	D14 Ep1	Naïve Ep2	D14 Ep2	Naïve Ep3	D14 Ep3	Naïve Ep4	D14 Ep4	F	Naïve Ep1	D14 Ep1	Naïve Ep2	D14 Ep2	Naïve Ep3	D14 Ep3	Naïve Ep4	D14 Ep4		G	EP1	EP2	EP3	EP4	H	Naive	24hr	48hr	d4	d7	d14	d21
	352.25	393.59	781.49	200.47	865.08	630.39	448.69		0.015332	0.048692	0.050942	0.034915		0.00162	0.015517	0.001946	0.018414		0.029975	0.013185	0.040664	0.040386	0.004595	0	0.319722	0.122428		0.061399	0.065241	0.006063	0.039198	0.004595	0.002747	0.285064	0.647041		T Naïve	3.46e-10	6.43e-10	0	1.31e-08		570.79	427.09	628.42	179.06	991.66	625.84	374.71
	187.24	380.56	441.19	432.42	746.15	570.91	196.21		0.020371	0.044189	0.060581	0.034435		0.00146	0.012259	0.00062	0.018542		0.044191	0.018136	0.043886	0.041521	0.002658	0	0.242304	0.104386		0.035757	0.073911	0.001778	0.041721	0.002658	0.006267	0.264137	0.529216		T CM	0	0	0	1.57e-09		227.11	222.98	505.16	347.39	441.5	532.26	391.85
	251.92	940.89	639.09	1098.59	893.13	399.26	85.83		0.016206	0.071289	0.051296	0.032352		0.001219	0.010309	0.001017	0.022513		0.034194	0.018906	0.052552	0.038741	0.002014	0	0.053842	0.093428		0.109907	0.093553	0.003139	0.058595	0.002014	0.004507	0.150659	0.547879		TEM E	0	0	0	2.4e-09		314.75	558.24	640.99	483.49	894.83	640.19	132.54
	159.25	529.96	816.44	198.99	557.61	922.02	135.74																														TEM L	2.67e-10	2.33e-09	0	2.84e-08		311.66	366.52	560.27	265.01	547.31	782.29	173.49
	695.54	410.24	181.7	396.81	190.12	460.36	76.73																																				730.5	367.81	190.42	442.79	89.67	607.54	83
Figure 6
B	Naive	6W	6W + naproxen	6W + MF498	C	IL-17+	US Naïve	US 42d	US 42d+ NAP	US 42d+MF498	HK S.p Naïve	HK S.p 42d	HK S.p 42d+ NAP	HK S.p 42d+MF498	IFNy+	US Naïve	US 42d	US 42d+ NAP	US 42d+MF498	HK S.p Naïve	HK S.p 42d	HK S.p 42d+ NAP	HK S.p 42d+MF498	D	Naive	6W	6W + naproxen	6W + MF498	E		Naive	6W	6W + naproxen	6W + MF498	G	Veh	PGE2	PGE2+MF498	H	Alveolar (Naive)	Alveolar (D14)	Intersitial M (Naive)	Intersitial M(D14)	I	Veh	PGE2	PGE2 + MF498	TGFβ	PGE2 + TGFβ
	8321.18	24186.2	9894.58	13337.4			0.071	0	0.018	0	0.082	0.042	0.15	0.03		0.35	0.43	0.59	0.26	0.33	1.71	2.11	1.4		13471	42252	15195.2	13405.6			35.7707	590.937	0	0		140	155	121		0.386846	0.486327	0.763071	2.48273		99.6	96.4	90.2	103	120
	9335.73	14461.1	23331	9922.47			0	0.27	0.019	0.024	0.081	0.68	0.049	0.15		0.52	0.72	0.77	0.27	0.65	2.56	2.51	1.67		11476	37673.8	8324.14	12575			178.947	748.796	0	0		137	137	112		0.517571	0.408951	1.18912	2.77392		96.8	91	94.1	101	118
	8078.79	7861.97	11481.4	13724.8			0	0.085	0.022	0	0.1	0.31	0.23	0.29		0.32	0.38	0.28	0.72	0.29	3.99	1.71	2.59		4776	21674.8	16280.2	22842.6			0	749.911	0	97.8769		140	144	137							98.9	89.7	86.7	101	128
	6956.67		5727.86	28831.9			0	0	0.1	0.053	0	0.22	0.19	0.13		0.44	0.67	0.72	0.63	1.16	2.84	1.61	1.6				12953.8	15821.5			182.469	479.829	0	0		132	143	132							94.3	90.9	88.4	103	122
			31363.1	5268.11			0.022		0.047	0.043	0.082		0.15	0.15		0.41		0.67	0.97	1.81		1.25	2.06				15169.7	11796.5				128.128	0	20.9392		149	151	122							93	88.7	88.9		122
																																242.976				157	161	124							95.1	86.7	90.4		120
																																137.974
																																127.056
Figure 7
B	6W	CTL	Naproxen	MF498	C	6W	CTL	Naproxen	MF498	D	CTL	Naproxen	MF498	E	CTL	Naproxen	MF498	F	CTL	Naproxen	MF498	H	Naive Baseline	CTL Baseline	Nap Baseline	MF498 Baseline	Niave Re-infection		CTL Re-infection	Nap Re-infection		MF498 Re-infection	I	PBS CTL	Naïve + SP	SP+SP	SP+Nap+SP	SP+MF498+SP
	9708.26	87725.8	11370.1	9261.29		42252	23471.2	17006.1	18572.9		-0.36499	0.432222	0.78074		554	0.430124	0.985993		1.67281	0.909779	0.904937		23572	324918	566130	383785	3932679		7954992	1132261		1310571		0	10000	1150	0	0
	6785.96	29920	3645.18	5510.05		37673.8	8055.39	6740.69	12386.9		-1.07493	0.315556	0.748096		547	0.438366	0.987836		1.78231	0.961629	0.91188		31461	404531	430215	467899	4717689		8387811	860431		1543077		0	17000	9000	0	0
	8660.26	34170.5	6592.46	7400.77		21674.8	9957.87	13952.3	17152.4		-0.39523	0.236667	0.748096		515	0.430873	1.01179		1.69695	1.00139	0.985456		27797	236918	519907	509629	13105780		3269474	1039815		1293017		0	15000	1500	500	0
		46277.2	7085.71	7598.67			12299.3	22857.1	25221.1		-0.04496	0.29	0.671926		521	0.631697	1.00995		1.70133	0.976675	0.898506		26760		189499	228946	3649884		5109503	1535523		823096		0	18000	1000	0	0
			10906.4	8077.16				22584	14601			0.335556	0.851469			0.441364	0.921489			0.941144	0.837586		20240		239159	160197	1151984			3478219		779508
Figure 8
D	CTL	MF498	E	CTL	MF498	F	CTL	MF498	G	CTL	MF498	H	Naïve	CTL	MF498	I	Naïve	D1	D4	D7	D14	D21	J	Monocyte (Naive)	Monocyte (D14)	Alveolar Mϕ (Naive)	Alveolar Mϕ (D14)	Intersitial Mϕ (Naive)	Intersitial Mϕ(D14)		K	Naïve	D1	D4	D7	D14	D21	L	Monocyte (Naive)	Monocyte (D14)	Alveolar Mϕ(Naive)	Alveolar Mϕ (D14))	Intersitial Mϕ (Naive)	Intersitial Mϕ(D14)	M	CTL	PGE2	PGE2+MF498	MF498
	66252.3	183187		114200	229016		83544.9	104098		293810	147527		350	250	850		0.010027	0.054598	0.008851	0.00455	0.002668	0.00097		0.018262	0.006236	0.013002	0.007678	0.026266	0.072139			0.031996	0.106374	0.109576	0.011483	0.198388	0.0192951		0.626332	0.657394	0.007314	0.01365	0.336807	0.545983		0.00099	0.00027	0.00074	0.00083
	109776	277519		73220.4	221937		76271.3	111722		191695	171780		550	400	950		0.011719	0.00423	0.002355	0.008173	0.008974	0.002464		0.01764	0.009452	0.009194	0.007315	0.029964	0.093229			0.03082	0.188499	0.034674	0.00786524	0.0528841	0.0547292		0.680657	0.452136	0.006546	0.016573	0.328227	0.565237		0.00063	0.00043	0.00049	0.00094
	110256	283019		59998.5	269959		39713.3	154343		80140.8	249606		650	650	1150		0.01365	0.050067	0.016459	0.044348	0.018581	0.00357		0.012473	0.01124	0.012048	0.006368	0.019906	0.0806			0.0824177			0.07102	0.0787788	0.0280294		0.576343	0.565534	0.007164	0.015898	0.319578	0.505901		0.0008	0.00038	0.00077	0.00074
		228635			131548			119748			109703		350	150	1324		0.010709		0.0019		0.067921											0.022565				0.189656
		186118			82524.1			53726.6			65761.4						0.011399				0.014033											0.0279591				0.108006
																	0.018972															0.067452
																	0.01101															0.0344206
																	0.002347															0.024279
																	0.00283															0.0418966
																	0.005819
[truncated: 18 more columns]

## Sheet: Raw Data Supplementary Figs
Supplementary Figure 2a
A	Naive	D1	D2	D4	D7	D14	D21	B	Naive	D1	D2	D4	D7	D14	D21	C	Naive	D1	D2	D4	D7	D14	D21	D	Naive	D1	D2	D4	D7	D14	D21	E	Naive	Day 14	6 weeks	F	Naive	Day 14	6 weeks	G	Naive	Day 14	6 weeks	H	Naive	Day 14	6 weeks	I	Naive
	149259	163903	308586	287533	90578	154859	267708		77678.2	95147.9	424072	86793.1	37838.5	49709.6	143573		10121.3	4991.68	20247.5	36244.6	11468.8	49245.1	23372.3		8414.12	7130.97	54743.2	40002.4	6613.37	15640.7	19079.4		10121.3	49245.1	10123.5		178.853	728.571	211.049		8414.12	15640.7	13807.5		35.7707	60.7143	590.937		14877.1
	248701	363608	313302	174261	125617	266802	245260		102876	728774	326976	50669.5	51577.4	128455	116428		15862.7	14888	16792.6	24756.8	16524.8	37096.3	45951.1		15769.9	18677.7	50137.9	18206.3	22462.3	15129.5	31855.7		15862.7	37096.3	6534.53		626.316	609.319	140.399		15769.9	15129.5	35789.5		178.947	121.864	748.796		28293.1
	270075	216810	276656	137561	129418	179009	243286		103058	120450	424231	81464.5	102240	74985.4	98233.9		12371.6	41127.9	26797.5	32036.6	23593.8	26005.8	17452.2		23692.8	75401.1	101906	28113.8	32752.6	17492.7	14735.1		12371.6	26005.8	8441.91		353.43	876.289	96.7627		23692.8	17492.7	27921		0	58.4192	749.911		36648
	68339.9	195298	184900	202376	79062.4	274577	244018		40249.7	133280	177078	63516.4	55724.1	190405	99702.9		5331.95	15233.4	15861	22997.3	11206.5	73249.1	15987		5527.02	34186.5	25203.7	22230.7	11926.2	25058.9	14042.7		5331.95	73249.1	7832.46		243.292	703.622			5527.02	25058.9	22991.1		182.469	100.517			9688.54
	269010		208122	243582	145215	123258	240866		131482		297652	57764	70634.6	787548	117142		10657.9	8974.62	21019.8	23188.4	15301	92443.1	16734.5		19676.2	15270.2	82781.9	13250.5	10489.3	38360.8	12718.2		10657.9	92443.1	7714.12						19676.2	38360.8							25722.5
																																	10552.3	31450							13807.5	19732.1							26899.5
																																	32389.5	21448							35789.5	28028.7							75157.9
																																	23609.2	23484.5							27921	24769.8							58598.8
																																	17699.5	21711.8							22991.1	18847							49570.7
Supplementary Figure 3								Supplementary Figure 5d									Supplementary Figure 6
C	LY6C+	CTL	MC-21	LY6C-	CTL	MC-21		EP2	Naïve	24hr post S.pneumoniae	Day 14 post S.pneumoniae	EP4	Naïve	24hr post S.pneumoniae	Day 14 post S.pneumoniae		PGE2	Naïve	Day 14	Day 14 + MC-21
		273821	6543		709357	24361			10.5	89	3.6		69	147	123			184	257	244
		257313	33594		948633	65709			6	150	4.7		73	151	127			69	226	129
		359122	15365		1446248	25469			4	106	2.7		44	217	112			140	402	149
																		75	189	154
																		86	375	129
[truncated: 14 more columns]
